# Supplementary material for: A structural mean modeling Mendelian randomization approach to investigate the lifecourse effect of adiposity: applied and methodological considerations
Source: Am J Epidemiol. 2025 Feb 17;195(1):21–31. doi: 10.1093/aje/kwaf029 (PMC12780781; doi:10.1093/aje/kwaf029)
Supplement: Web_Material_kwaf029 [file web_material_kwaf029.zip]

Archive with 1 entries (1 files):
- Supplementary_aje.docx
